# Supplementary material for: The impact of “early” versus “late” initiation of renal replacement therapy in critical care patients with acute kidney injury: a systematic review and evidence synthesis
Source: Crit Care. 2016 May 6;20:122. doi: 10.1186/s13054-016-1291-8 (PMC4858821; doi:10.1186/s13054-016-1291-8)
Supplement: Additional file 4: Figure S3. — a Mortality forest plot of subgroup analysis of high-quality studies according to post-surgical ICU admission type (n = 3). b Mortality forest plot of subgroup analysis of high-quality studies according to medical ICU admission type (n = 6). (ZIP 120 kb) [file 13054_2016_1291_MOESM4_ESM.zip]

Archive with 2 entries (2 files):
- Supplementary Figure 3 a and b/Supplementary Index_Figure 3a_Surgical Subgroup Mortality Forest Plot.pdf
- Supplementary Figure 3 a and b/Supplementary Index_Figure 3b_Medical Subgroup Mortality Forest Plot.pdf
