# Supplementary material for: The impact of “early” versus “late” initiation of renal replacement therapy in critical care patients with acute kidney injury: a systematic review and evidence synthesis
Source: Crit Care. 2016 May 6;20:122. doi: 10.1186/s13054-016-1291-8 (PMC4858821; doi:10.1186/s13054-016-1291-8)
Supplement: Additional file 5: Figure S4. — a Mortality forest plot of subgroup analysis of high-quality studies based on the definition of “early” according to time criteria (hours or days) (n = 4). b Mortality forest plot of subgroup analysis of high-quality studies based on the definition of “early” according to biochemical parameters (i.e., rising creatinine, uremia, oliguria) (n = 5). (ZIP 121 kb) [file 13054_2016_1291_MOESM5_ESM.zip]

Archive with 2 entries (2 files):
- Supplementary Figure 4 a and b/Supplementary Index_Figure 4a_Biochemical Subgroup Mortality Forest Plot.pdf
- Supplementary Figure 4 a and b/Supplementary Index_Figure 4b_Time Subgroup Mortality Forest Plot.pdf
